# Supplementary material for: Microstructural Considerations of a Multi-Pass Rolled Ti-Nb-Ta-Zr Alloy
Source: Materials (Basel). 2023 Apr 19;16(8):3208. doi: 10.3390/ma16083208 (PMC10144209; doi:10.3390/ma16083208)
Supplement: Supplementary file 1 [file materials-16-03208-s001.zip]

Archive with 1 entries (1 files):
- materials-2311041-supplementary.pdf
